# Supplementary material for: Focal DEPDC5 loss without disruption to cerebral cortical neuron migration recapitulates DEPDC5-related focal epilepsy
Source: JCI Insight. 2025 Sep 25;10(21):e181544. doi: 10.1172/jci.insight.181544 (PMC12643507; doi:10.1172/jci.insight.181544)
Supplement: Supporting data values [file jciinsight-10-181544-s096.xlsx]

## Sheet: Fig 1A
pS6/S6 (Relative to 8 wks)						Total S6 (Relative to 8 wks)						Depdc5/Actin (Relative to 8 wks)						mTOR/Actin (Relative to 8 wks)
P0	P5	P10	P21	8 wks		P0	P5	P10	P21	8 wks		P0	P5	P10	P21	8 wks		P0	P5	P10	P21	8 wks
2.37541	2.25726	2.21125	1.56259	1.02665		1.75995	1.57561	1.53709	1.18894	0.848268		0.39962	0.75368	1.04051	0.783083	0.960216		0.54773	0.6312	0.665771	0.703417	0.939588
2.00237	2.24812	2.20125	1.54876	1.02747		1.51502	1.51072	1.67522	1.38163	1.05281		0.501334	0.620156	0.74476	0.724122	0.936005		0.564028	0.532552	0.616307	0.614154	1.06041
1.96188	1.89313	1.76998	1.36509	0.945882		1.56551	1.53699	1.42583	1.13241	1.09892		0.451016	0.644663	0.766322	0.839082	1.10378		0.405301	0.631442	0.851288	0.996031

## Sheet: Fig. 1D
Pup			Adult
0.25 µL	1 µL		0.25 µL	1 µL
23.6458	60.9437		59.7964	44.3124
27.7306	43.1931		47.2448	89.1756
21.6654	52.2292		62.5272	53.5826
29.4054	59.2081		55.8435	84.1198
31.7773			23.6458	75.9108
35.1706			27.7306	23.1474
			21.6654	55.7779
			38.5977	45.128
			22.8492	60.9437
			27.4072	41.7382
			28.4739	28.0247
			36.5348	70.4727
			37.474	70.2733
			40.4271	61.6828
			31.0481	76.532
			39.9128	79.9737
			34.1973	53.3484
			41.1351	64.8561
			34.0709	70.5498
			54.8608	34.9245
			19.548	43.1931
			34.9656	52.2292
			46.2639	59.2081
			29.4054
			31.7773
			35.1706

## Sheet: Fig. 2A
GFP/Actin			Depdc5/Actin
Control	Depdc5 KO		Control	Depdc5 KO
0.150266	1.9314		1.05991	0.712598
0.164687	0.813572		1.08984	0.912236
0.2308	1.56533		1.1102	0.926601
0.388681	3.39862		1.26259	1.04859
0.277251	2.38947		0.839047	0.789761
0.0869943	0.602943		1.21704	1.03159

## Sheet: Fig. 2B
GFP/Actin			Depdc5/Actin
Control	Depdc5 KO		Control	Depdc5 KO
1.4955	51.186		1.60173	0.120285
0.380148	158.496		0.859673	0.491497
1.0741	91.529		0.951893	0.434294
1.84703	26.8269		0.786125	0.72952
0.817369	20.4886		1.35394	0.780204
1.8667	17.162		1.10779	0.280763
0.309626	110.216		1.1586	0.637399

## Sheet: Fig. 2E
SATB2			CTIP2			TBR1
Control	Depdc5 KO		Control	Depdc5 KO		Control	Depdc5 KO
36.5997	38.0636		16.215	14.8339		30.7222	29.0055
34.746	34.2606		15.8822	16.5756		37.5135	37.6369
34.7255	34.2606		15.5792	16.1286		34.8182	31.8824

## Sheet: Fig. 3A
p-Ser 240/244 S6 (relative to total S6)			p-Ser473 AKT (relative to AKT)
Control	Depdc5 KO		Control	Depdc5 KO
0.998443	0.985436		1.05324	0.701983
1.11654	1.0645		1.22228	1.20582
0.915739	1.04802		0.962291	0.946688
1.21765	1.16654		1.40028	1.19617
1.02071	1.00121		0.99885	1.13121

## Sheet: Fig. 3C
Mean pS6 Intensity
Control	Depdc5 KO
86.2648	67.6069
80.5049	97.9467
68.2588	76.7962

## Sheet: Fig. 3D
Cortical Thickness (μm)
Control	Depdc5 KO
768.25	812.56
839.16	800.397
842.131	833.939

## Sheet: Fig. 3E
Neuronal Soma Size (μm2)
Control			Depdc5 KO
Mouse 1	Mouse 2	Mouse 3	Mouse 1	Mouse 2	Mouse 3
155.872	208.31	264.982	145.48	313.112	296.156
223.416	175.964	249.394	166.263	362.278	135.089
285.764	223.836	150.676	119.502	168.201	197.437
192.242	241.95	124.697	176.654	181.139	275.373
228.612	201.841	150.676	197.437	130.679	171.459
264.982	178.551	176.654	228.612	203.135	166.263
228.612	183.727	145.48	218.22	151.381	181.85
181.85	99.626	145.48	233.807	155.262	150.676
192.242	241.95	249.394	275.373	181.139	129.893
249.394	172.082	176.654	187.046	182.433	187.046
181.85	276.884	140.284	311.743	130.679	124.697
166.263	196.665	166.263	223.416	115.153	166.263
176.654	163.025	155.872	228.612	287.235	155.872
129.893	210.898	135.089	270.177	417.914	145.48
171.459	174.67	155.872	285.764	170.788	150.676
207.829	143.617	135.089	348.113	174.67	161.067
176.654	204.428	254.59	342.917	181.139	197.437
181.85	148.793	171.459	270.177	213.485	202.633
181.85	316.993	176.654	249.394	178.551	150.676
259.786	199.253	192.242	316.939	151.381	176.654
202.633	108.683	254.59	207.829	207.016	176.654
187.046	153.968	161.067	176.654	156.556	124.697
285.764	172.082	197.437	213.024	241.95	155.872
202.633	126.797	270.177	270.177	188.902	187.046
176.654	186.314	176.654	259.786	151.381	254.59
140.284	285.941	197.437	264.982	155.262	213.024
218.22	160.437	135.089	218.22	194.078	145.48
207.829	130.679	280.569	197.437	216.073	166.263
187.046	212.191	187.046	244.199	177.258	187.046
218.22	185.021	171.459	197.437	173.376	161.067
192.242	201.841	207.829	254.59	147.499	166.263
207.829	271.709	228.612	228.612	178.551	223.416
171.459	253.595	171.459	207.829	274.296	249.394
187.046	137.148	140.284	223.416	232.893	213.024
166.263	192.784	109.11	233.807	253.595	223.416
155.872	135.854	202.633	290.96	142.324	171.459
161.067	165.613	192.242	192.242	135.854	197.437
129.893	161.731	161.067	306.547	126.797	249.394
264.982	231.599	233.807	218.22	100.92	223.416
150.676	195.371	140.284	244.199	144.911	192.242
218.22	81.513	155.872	264.982	169.494	264.982
140.284	261.358	171.459	207.829	113.859	202.633
213.024	192.784	140.284	181.85	117.74	176.654
223.416	120.328	176.654	233.807	212.191	249.394
192.242	185.021	192.242	270.177	124.21	244.199
181.85	200.547	192.242	239.003	243.244	181.85
207.829	133.267	192.242	290.96	219.955	275.373
275.373	183.727	145.48	181.85	291.116	197.437
259.786	222.542	254.59	239.003	229.012	254.59
145.48	143.617	161.067	264.982	416.62	254.59
213.024	129.385	155.872	166.263	337.695	171.459
171.459	169.494	181.85	213.024	160.437	145.48
197.437	187.608	228.612	259.786	124.21	155.872
218.22	169.494	161.067	259.786	109.977	176.654
187.046	195.371	176.654	223.416	135.854	207.829
207.829	153.968	119.502	155.872	131.973	223.416
259.786	143.617	181.85	181.85	177.258	181.85
129.893	156.556	161.067	254.59	125.504	259.786
155.872	227.718	181.85	322.135	254.889	244.199
228.612	204.428	207.829	301.352	201.841	249.394
285.764	161.731	192.242	192.242	165.613	166.263
192.242	173.376	192.242	187.046	169.494	166.263
166.263	231.599	129.893	353.309	390.743	223.416
228.612	141.03	207.829	223.416	322.169	228.612
187.046	194.078	150.676	285.764	128.091	270.177
239.003	177.258	150.676	233.807	134.56	171.459
270.177	165.613	140.284	259.786	104.802	192.242
270.177	204.428	155.872	223.416	112.565	244.199
254.59	241.95	223.416	207.829	188.902	239.003
176.654	222.542	192.242	348.113	217.367	254.59
109.11	265.239	228.612	192.242	195.371	150.676
187.046	191.49	202.633	410.462	262.652	150.676
166.263	203.135	192.242	270.177	109.977	187.046
166.263	137.148	218.22	275.373	129.385	233.807
155.872	288.529	176.654	249.394	289.823	202.633
218.22	153.968	140.284	270.177	134.56	218.22
264.982	174.67	181.85	301.352	328.638	296.156
202.633	200.547	166.263	181.85	292.41	192.242
280.569	221.248	202.633	223.416	131.973	166.263
207.829	160.437	233.807	239.003	160.437	207.829
296.156	182.433	228.612	306.547	156.556	150.676
239.003	252.301	197.437	389.679	135.854	207.829
311.743	271.709	218.22	197.437	155.262	161.067
306.547	179.845	187.046	259.786	173.376	223.416
187.046	278.178	181.85	207.829	164.319	197.437
161.067	214.779	213.024	259.786	235.481	202.633
124.697	179.845	223.416	296.156	138.442	145.48
207.829	251.007	119.502	228.612	225.13	337.722
259.786	260.064	192.242	311.743	185.021	166.263
207.829	313.112	218.22	275.373	201.841	187.046
197.437	146.205	187.046	171.459	354.515	176.654
192.242	126.797	202.633	192.242	182.433	166.263
135.089	161.731	166.263	202.633	139.736	135.089
223.416	204.428	176.654	254.59	177.258	181.85
161.067	170.788	140.284	197.437	121.622	223.416
233.807	199.253	181.85	327.33	168.201	207.829
244.199	185.021	187.046	176.654	256.182	202.633
233.807	177.258	135.089	192.242	332.52	192.242
280.569	133.267	114.306	348.113	169.494	187.046
145.48	214.779	244.199	171.459	168.201	259.786

## Sheet: Fig. 4A
p-Ser 240/244 S6 (relative to total S6)			p-Ser473 AKT (relative to AKT)
Control	Depdc5 KO		Control	Depdc5 KO
1.25632	2.30378		1.46933	0.348038
1.34802	1.94501		0.833672	0.786287
0.984219	3.31702		0.833039	0.529648
1.30037	1.92387		1.46545	0.465114
1.3319	1.50405		1.0153	0.751616
1.11178	2.29798		1.35739	0.851285
1.46005	1.61252		1.29948	0.80323

[truncated: 18 more sheets: Fig. 4C, Fig. 4D, Fig. 4E, Fig. 6A, Fig. 6B, Fig. 6C, Fig. 6D, Fig. 6G , Fig. 6H, Fig. 6I, Fig. 7A, Fig. 7B, Fig. 7C, Fig. 7D, Fig. S1, Fig. S3A, Fig. S3B, Fig. S3C]
